# Supplementary material for: Early postnatal defects in neurogenesis in the 3xTg mouse model of Alzheimer’s disease
Source: Cell Death Dis. 2023 Feb 18;14(2):138. doi: 10.1038/s41419-023-05650-1 (PMC9938901; doi:10.1038/s41419-023-05650-1)
Supplement: Supplementary file 3 — Table S1 [file 41419_2023_5650_MOESM3_ESM.xlsx]

## Sheet: Sheet1
Name	Sequence
Sdha_RT_F	CTGCATTTGGCCTTTCTGAG
Sdha_RT_R	AATGCCATCTCCAGTTGTCC
Appl2_RT_F	TCTTTGGACTTGCCAGCAG
Appl2_RT_R	GGGATGAGAGGTGCTGTTTC
mHeyl_RT_F	GAAGCGCAGAGGGATCATAG
mHeyl_RT_R	ACGGTCATCTGCAAGACCTC
mGdpd3_RT_F	GGCTGCAGAGAAAAGCTCAG
mGdpd3_RT_R	TCAGGGATGGAGACAAAAGG
mWnt8b_RT_F	ACTCCCGAAATGGACAACTG
mWnt8b_RT_R	CTGCTTGGAAATTGCCTCTC
Hes5_F_RT	CGT GGG GTT GTT TTG TGT TT
Hes5_R_RT	ATG TGG ACC TTG AGG TGA GG
